# Supplementary material for: 309 metagenome assembled microbial genomes from deep sediment samples in the Gulfs of Kathiawar Peninsula
Source: Sci Data. 2021 Jul 28;8:194. doi: 10.1038/s41597-021-00957-0 (PMC8319310; doi:10.1038/s41597-021-00957-0)
Supplement: Supplementary file 1 — Supplementary Table 1 [file 41597_2021_957_MOESM1_ESM.xlsx]

## Sheet: 1a
Supplementary Table 1a. Percentage of reads attributed to each bacterial MAGs
Bin taxonomy (NCBI)	N50	Quality	Percent recruitment of reads	SNPs/kbp
GOC
Gammaproteobacteria bacterium CS3-C001	198546	High	14.297	53.0499
Armatimonadetes bacterium CS1-C002	29050	Medium	13.973	71.1745
Gammaproteobacteria bacterium CS3-C002	74003	Medium	8.317	39.6181
Deltaproteobacteria bacterium CS1-C003	81482	High	11.225	75.1251
Gammaproteobacteria bacterium ACK-C003	98032	High	4.165	-
Gammaproteobacteria bacterium KS4-C003	74003	Medium	4.165	25.1316
Proteobacteria bacterium CS4-C004	16461	Medium	6.492	100.204
Gemmatimonadetes bacterium KS2-C005	62373	Medium	1.471	87.6184
Gammaproteobacteria bacterium ACK-C006	360840	Medium	3.259	-
Gammaproteobacteria bacterium KS4-C006	102188	High	3.259	49.8308
Proteobacteria bacterium CS4-C006	22180	Medium	6.055	106.02
Woeseiaceae bacterium CS3-C006	121008	Medium	4.378	24.6824
Anaerolineales bacterium CS4-C007	45216	Medium	5.501	38.1499
Candidatus Dadabacteria bacterium CS3-C007	16166	Low	3.985	85.4949
Hydrogenophaga sp. KS3-C007	171063	High	1.8	3.97013
Anaerolineae bacterium CS1-C008	4770	Medium	6.278	176.61
Xanthomonadales bacterium ACK-C008	43476	Medium	2.876	-
Xanthomonadales bacterium KS4-C008	43476	Medium	2.876	14.2461
Candidatus Latescibacteria bacterium CS1-C010	131317	Medium	5.449	19.3012
Deltaproteobacteria bacterium CS3-C011	60087	High	2.939	27.3222
Gammaproteobacteria bacterium A-C011	74003	Medium	2.386	18.7274
Gammaproteobacteria bacterium KS2-C012	74003	Medium	0.787	9.58585
Acidobacteria bacterium ACK-C013	22375	Medium	1.933	-
Acidobacteria bacterium KS4-C013	22375	Medium	1.933	35.7157
Gammaproteobacteria bacterium KS1-C013	74003	Medium	2.185	17.1269
Pseudomonas-A stutzeri CS4-C014	665743	High	3.33	9.70067
Candidatus Aminicenantes bacterium CS1-C017	73629	Medium	3.874	44.6685
Candidatus Aminicenantes bacterium CS4-C017	42592	Medium	3.303	49.227
Candidatus Aminicenantes bacterium CS4-C018	135889	Medium	3.274	25.5222
Xanthomonadales bacterium CS3-C018	43476	Medium	2.12	12.9073
Woeseiaceae bacterium ACK-C019	227966	Medium	1.538	-
Woeseiaceae bacterium KS4-C019	227966	Medium	1.538	12.5509
Anaerolineales bacterium CS4-C020	94085	Medium	2.924	14.3071
Gammaproteobacteria bacterium KS3-C020	73841	Medium	0.95	4.40223
Acidobacteria bacterium KS1-C022	20795	Medium	1.424	24.1433
Gammaproteobacteria bacterium CS2-C022	73841	Medium	2.063	15.7508
Hydrogenophaga sp. CS4-C022	171063	High	2.576	6.44246
Xanthomonadales bacterium A-C023	43476	Medium	1.499	7.57959
Candidatus Aminicenantes bacterium CS4-C025	26679	High	2.264	10.4929
Gammaproteobacteria bacterium A-C027	102188	High	1.17	11.633
Proteobacteria bacterium CS1-C027	20857	Medium	2.261	62.0866
Armatimonadetes bacterium CS4-C029	31676	Medium	2.041	17.6395
Gemmatimonadetes bacterium CS1-C030	62636	Medium	2.187	28.8291
Gemmatimonadales bacterium CS4-C031	32750	Medium	1.868	27.5226
Candidatus Dadabacteria bacterium ACK-C033	6723	High	0.745	-
Acidobacteria bacterium CS2-C035	21277	Medium	1.328	14.1424
Xanthomonadales bacterium KS1-C035	43476	Medium	1.031	7.4768
Candidate division Zixibacteria bacterium CS4-C036	9706	Medium	1.634	28.9095
Pseudomonas-A stutzeri A-C038	665743	High	0.705	25.5056
Candidatus Dadabacteria bacterium CS3-C039	153898	High	1.052	9.273
Hydrogenophaga sp. A-C039	171063	High	0.702	32.5752
Hydrotalea flava CS4-C041	16933	High	1.539	3.82426
Gammaproteobacteria bacterium KS3-C044	52159	Medium	0.365	10.5647
Xanthomonadales bacterium KS2-C044	43476	Medium	0.219	5.83823
Planctomycetales bacterium CS4-C045	11342	High	1.413	17.0824
Pseudomonas-A stutzeri ACK-C047	665743	High	0.479	-
Pseudomonas-A stutzeri KS4-C047	665743	High	0.479	27.0169
Hydrogenophaga sp. ACK-C049	171063	High	0.457	-
Hydrogenophaga sp. KS4-C049	171063	High	0.457	68.0805
Xanthomonadales bacterium CS2-C049	36822	Medium	0.88	7.19266
Anaerolineae bacterium KS2-C051	16118	Medium	0.185	52.291
Gemmatimonadales bacterium KS3-C054	53486	Medium	0.257	58.8568
Gemmatimonadales bacterium ACK-C060	63862	Medium	0.295	-
Gemmatimonadales bacterium KS4-C060	63862	Medium	0.295	45.3427
Planctomycetales bacterium CS3-C060	4525	Medium	0.484	16.0817
Gammaproteobacteria bacterium KS1-C062	89163	High	0.557	9.23116
Planctomycetales bacterium CS3-C063	8656	High	0.431	9.35828
Gemmatimonadales bacterium CS3-C064	51911	Medium	0.429	15.8249
Planctomycetales bacterium ACK-C064	10931	Medium	0.273	-
Planctomycetales bacterium KS4-C064	10931	Medium	0.273	5.9483
Planctomycetales bacterium CS1-C065	11705	Medium	0.832	13.845
Hydrogenophaga sp. CS3-C067	171063	High	0.357	32.5733
Candidatus bacterium CS1-C068	14971	Low	0.789	34.3445
Gemmatimonadales bacterium CS1-C069	41299	Medium	0.779	10.0564
Pseudomonas-A stutzeri CS3-C070	665743	High	0.309	26.8552
Gammaproteobacteria bacterium CS1-C072	74003	Medium	0.741	9.34279
Hydrogenophaga sp. CS2-C072	171063	High	0.412	22.9675
Planctomycetales bacterium KS3-C073	8852	High	0.179	9.62806
Deltaproteobacteria bacterium CS3-C074	15977	Medium	0.197	10.4202
Candidatus bacterium KS1-C076	9368	Low	0.32	66.5914
Hydrogenophaga sp. KS2-C076	171063	High	0.138	26.218
Pseudomonas-A stutzeri CS2-C076	665743	High	0.347	14.9348
Candidate division Zixibacteria bacterium A-C077	91123	High	0.154	20.7536
Planctomycetales bacterium KS1-C079	10931	Medium	0.308	8.54882
Candidatus Latescibacteria bacterium KS2-C080	13031	Medium	0.127	27.8753
Hydrogenophaga sp. KS1-C080	171063	High	0.304	23.6616
Anaerolineae bacterium KS3-C083	15113	Medium	0.125	47.1874
Gammaproteobacteria bacterium CS4-C084	74003	Medium	0.649	7.79457
Pseudomonas-A stutzeri KS1-C084	665743	High	0.282	26.3905
Pseudomonas-A stutzeri KS2-C084	665743	High	0.119	13.6836
Candidatus Latescibacteria bacterium A-C086	131317	High	0.113	35.7342
Candidatus Latescibacteria bacterium KS3-C087	3919	Low	0.108	2.32706
Proteobacteria bacterium CS1-C090	55222	Medium	0.24	21.2444
Planctomycetales bacterium KS2-C091	10931	Medium	0.108	10.7932
Candidatus Latescibacteria bacterium CS3-C092	131317	High	0.12	2.2419
Candidatus Latescibacteria bacterium ACK-C097	153898	High	0.097	-
Candidatus Latescibacteria bacterium KS4-C097	5514	Low	0.097	17.5421
Candidatus Aminicenantes bacterium CS1-C098	25864	High	0.14	4.4148
Armatimonadetes bacterium A-C102	28335	Medium	0.053	7.46722
Deltaproteobacteria bacterium KS1-C103	5224	Medium	0.167	36.903
Anaerolineae bacterium CS2-C105	16962	Medium	0.104	9.47003
Candidatus Latescibacteria bacterium CS4-C107	121452	Medium	0.284	1.32584
Acidobacteria bacterium CS1-C108	19042	Medium	0.099	11.2659
Hydrotalea flava A-C108	16667	High	0.046	12.1951
Candidatus Saccharibacteria bacterium CS3-C112	33328	Medium	0.068	10.2054
Burkholderiales bacterium KS1-C116	3544	Medium	0.113	22.3286
Hydrogenophaga sp. CS1-C118	171063	High	0.07	34.705
Armatimonadetes bacterium ACK-C119	20765	Medium	0.051	-
Armatimonadetes bacterium KS3-C119	30302	Medium	0.046	8.46597
Armatimonadetes bacterium KS4-C119	20765	Medium	0.051	25.114
Candidatus Aminicenantes bacterium A-C121	25427	High	0.029	42.9309
Candidatus Latescibacteria bacterium KS1-C122	2382	Low	0.102	15.4106
Armatimonadetes bacterium KS2-C125	29718	Medium	0.057	33.1884
Acidobacteria bacterium CS4-C126	18405	Medium	0.121	12.0053
Candidatus bacterium ACK-C128	8589	Medium	0.039	-
Candidatus bacterium KS4-C128	16166	Low	0.039	39.5277
Pseudomonas-A stutzeri CS1-C129	665743	High	0.044	16.3993
Hydrotalea flava ACK-C130	16502	High	0.038	-
Hydrotalea flava KS4-C130	16502	High	0.038	0.618812
Candidatus Aminicenantes bacterium ACK-C131	25427	High	0.037	-
Candidatus Aminicenantes bacterium KS2-C131	26137	High	0.048	44.7039
Candidatus Aminicenantes bacterium KS4-C131	26137	High	0.037	27.0301
Xanthomonadales bacterium CS1-C135	43476	Medium	0.039	13.8848
Candidatus Aminicenantes bacterium KS3-C136	26536	High	0.027	13.0284
Hydrotalea flava CS3-C139	16667	High	0.028	22.4439
Hydrotalea flava KS2-C139	16667	High	0.021	1.24224
Xanthomonadales bacterium CS4-C139	41092	Medium	0.077	11.6247
Hydrotalea flava CS1-C145	16667	High	0.02	4.95509
Candidatus Aminicenantes bacterium CS2-C146	25482	High	0.024	15.4746
Armatimonadetes bacterium KS1-C150	29718	Medium	0.039	18.3365
Hydrotalea flava KS1-C152	16933	High	0.034	8.84956
Candidatus Aminicenantes bacterium KS1-C158	26137	High	0.021	36.599
GOK
Deltaproteobacteria bacterium KS2-K001	9819	Medium	7.049	155.522
Desulfuromonadales bacterium KS3-K001	15014	Low	10.098	153.646
Gammaproteobacteria bacterium CS3-K001	360840	High	14.391	53.0927
Gammaproteobacteria bacterium CS3-K002	86349	High	8.396	51.0205
Gemmatimonadetes bacterium KS3-K002	91869	High	5.551	51.4284
Phycisphaerae bacterium KS2-K004	22861	Low	2.476	42.5553
Candidate division KSB1 bacterium KS3-K005	21511	Low	4.265	45.6971
Gammaproteobacteria bacterium ACK-K006	30736	Low	4.082	-
Gammaproteobacteria bacterium KS2-K006	65644	Low	2.23	32.6699
Gammaproteobacteria bacterium KS4-K006	98032	High	4.082	24.5583
Gammaproteobacteria bacterium KS3-K009	19975	Low	3.563	26.5231
Gemmatimonadetes bacterium CS2-K009	57180	Low	2.663	63.1805
Woeseiaceae bacterium CS3-K009	118102	Low	3.213	25.2971
Gammaproteobacteria bacterium CS2-K010	92672	Low	2.392	25.41
Gemmatimonadetes bacterium KS3-K010	4609	Medium	2.985	35.1922
Candidate division Zixibacteria bacterium KS2-K011	10946	High	1.935	32.7912
Gammaproteobacteria bacterium KS1-K011	98032	High	2.092	17.8502
Pseudomonas-A stutzeri CS4-K011	2689	Low	3.23	23.1335
Gammaproteobacteria bacterium ACK-K012	73626	Low	2.88	-
Gammaproteobacteria bacterium CS2-K012	98916	High	2.126	14.6494
Gammaproteobacteria bacterium KS4-K012	360840	Medium	2.88	49.7714
Gemmatimonadetes bacterium A-K012	3532	Low	2.743	36.2941
Phycisphaerae bacterium CS1-K013	17406	Low	0.982	61.97
Xanthomonadales bacterium ACK-K013	6814	Low	2.725	-
Xanthomonadales bacterium KS4-K013	6814	Low	2.725	31.9185
Pseudomonadales bacterium ACK-K015	41843	Low	2.467	-
Pseudomonadales bacterium KS4-K015	41843	Low	2.467	37.3473
Gammaproteobacteria bacterium CS1-K016	95449	High	0.794	9.63513
Phycisphaerae bacterium CS4-K016	24008	Low	1.294	65.3268
Actinobacteria bacterium CS3-K018	2347	Low	1.759	35.2381
Candidatus Dadabacteria bacterium ACK-K020	14971	Low	2.221	-
Candidatus Dadabacteria bacterium KS4-K020	153898	High	2.221	37.9823
Nitrospinaceae bacterium KS3-K021	4443	Low	1.779	13.3427
Actinobacteria bacterium CS2-K022	2224	Low	1.304	25.2068
Actinobacteria bacterium KS1-K023	2349	Low	1.259	31.4848
Gammaproteobacteria bacterium A-K023	98032	High	1.961	19.7383
Gammaproteobacteria bacterium KS2-K023	98032	High	0.723	9.84791
Gemmatimonadetes bacterium CS1-K023	86694	Low	0.516	77.0337
Gemmatimonadetes bacterium CS4-K023	86694	Low	0.779	83.7743
Gammaproteobacteria bacterium CS4-K024	98916	Medium	0.679	8.16878
Gemmatimonadetes bacterium ACK-K026	3485	Low	1.79	-
Gemmatimonadetes bacterium KS4-K026	3532	Low	1.79	49.7985
Gemmatimonadetes bacterium KS2-K027	90624	Low	0.551	63.2296
Actinobacteria bacterium ACK-K028	16116	Low	1.677	-
Actinobacteria bacterium KS4-K028	16116	Low	1.677	36.4852
Gammaproteobacteria bacterium A-K032	360840	Medium	1.198	9.44172
Gemmatimonadetes bacterium KS2-K035	4612	Medium	0.276	30.39
Gemmatimonadetes bacterium CS2-K037	4889	Medium	0.821	59.8885
Gemmatimonadetes bacterium CS4-K037	4922	Medium	0.208	34.7092
Candidatus Dadabacteria bacterium CS3-K038	121452	Medium	0.866	83.4344
Gemmatimonadetes bacterium CS1-K038	4430	Medium	0.152	41.1283
Desulfuromonadales bacterium KS2-K039	4777	Low	0.219	27.8505
Gammaproteobacteria bacterium A-K039	20716	Low	1.024	80.5623
Gammaproteobacteria bacterium CS4-K039	2631	Low	0.198	31.7952
Gemmatimonadetes bacterium CS3-K039	96024	Medium	0.862	49.3146
Gammaproteobacteria bacterium KS1-K040	249877	High	0.601	6.95995
Gemmatimonadetes bacterium A-K042	4851	Low	0.892	37.1206
Gemmatimonadetes bacterium CS3-K043	4451	Medium	0.729	41.0253
Actinobacteria bacterium A-K045	16116	Low	0.831	19.9436
Gammaproteobacteria bacterium KS2-K045	5168	Low	0.183	13.0077
Nitrospinaceae bacterium CS1-K045	4917	Low	0.112	44.5545
Gammaproteobacteria bacterium CS2-K046	60864	Low	0.631	41.2603
Phycisphaerae bacterium KS1-K047	21082	Low	0.402	45.0438
Gemmatimonadetes bacterium A-K048	86694	Low	0.728	44.9196
Gemmatimonadetes bacterium KS1-K048	24656	Medium	0.383	26.9236
Gammaproteobacteria bacterium KS2-K049	20523	Medium	0.155	25.5497
Gammaproteobacteria bacterium A-K050	65066	Medium	0.657	42.0756
Actinobacteria bacterium CS1-K051	1914	Low	0.103	23.1329
Gemmatimonadetes bacterium ACK-K052	4494	Low	0.815	-
Gemmatimonadetes bacterium KS1-K052	86694	High	0.293	32.2809
Gemmatimonadetes bacterium KS4-K052	4393	Medium	0.815	37.2254
Actinobacteria bacterium KS2-K053	1883	Low	0.146	13.026
Gammaproteobacteria bacterium CS3-K053	65644	Low	0.342	41.431
Gammaproteobacteria bacterium KS1-K053	60313	Low	0.289	48.988
Nitrospinaceae bacterium CS4-K053	4834	Low	0.116	60.4099
Actinobacteria bacterium CS4-K054	16116	Low	0.115	13.478
Gemmatimonadetes bacterium KS1-K054	2666	Low	0.288	12.0446
Candidatus Saccharibacteria bacterium CS1-K056	32014	Medium	0.088	43.6905
Gammaproteobacteria bacterium KS3-K056	86349	Low	0.441	5.49839
Gammaproteobacteria bacterium CS3-K057	18789	Low	0.315	27.8408
Actinobacteria bacterium KS3-K058	16116	Low	0.425	23.6732
Desulfobacterales bacterium KS1-K059	2121	Low	0.244	39.5563
Desulfuromonadales bacterium KS1-K060	3715	Low	0.232	19.0928
Gammaproteobacteria bacterium KS3-K060	15662	Low	0.41	15.4598
Gemmatimonadetes bacterium ACK-K060	86694	High	0.652	-
Gemmatimonadetes bacterium KS4-K060	86694	Low	0.652	22.8969
Gammaproteobacteria bacterium KS2-K061	65644	Low	0.128	5.13052
Candidate division Zixibacteria bacterium CS1-K062	9900	Medium	0.078	26.9597
Candidate division KSB1 bacterium CS1-K065	19754	Medium	0.074	30.9884
Phycisphaerae bacterium ACK-K067	17406	Low	0.361	-
Phycisphaerae KS4-K067	19659	Medium	0.361	37.3478
Gammaproteobacteria bacterium ACK-K068	74003	Medium	0.356	-
Gammaproteobacteria bacterium KS4-K068	20716	Low	0.356	27.6875
Candidate division KSB1 bacterium CS4-K069	20087	Medium	0.087	30.406
Phycisphaerae bacterium CS3-K069	22113	Low	0.176	53.5404
Gammaproteobacteria bacterium ACK-K070	102188	High	0.274	-
Gammaproteobacteria bacterium KS4-K070	65066	Medium	0.274	31.4244
Nitrospinaceae bacterium KS1-K070	4568	Low	0.146	71.9167
Nitrospinaceae bacterium CS3-K072	4563	Low	0.172	61.0888
Nitrospinaceae bacterium CS2-K074	4938	Low	0.168	75.7303
Nitrospinaceae bacterium KS2-K074	4986	Low	0.098	63.9908
Candidate division Zixibacteria bacterium CS4-K075	7051	Low	0.072	38.4123
Candidate division Zixibacteria bacterium ACK-K077	7152	Low	0.188	-
Candidate division Zixibacteria bacterium KS4-K077	10712	Medium	0.188	21.358
Candidatus Dadabacteria bacterium KS2-K077	131317	High	0.095	9.4468
Akkermansiaceae bacterium KS3-K078	2576	Low	0.158	4.79308
Nitrospinaceae bacterium A-K078	4282	Low	0.149	57.0312
Anaerolineae bacterium CS3-K079	2751	Low	0.107	24.1046
Gammaproteobacteria bacterium CS4-K079	360840	Medium	0.063	2.23135
Gammaproteobacteria bacterium KS2-K079	54292	Low	0.09	5.73371
Candidate division KSB1 bacterium KS1-K080	20272	Medium	0.065	29.0002
Candidatus Saccharibacteria bacterium KS3-K080	32014	Medium	0.133	17.4773
Gammaproteobacteria bacterium CS1-K080	5000	Low	0.047	70.8263
Nitrospinaceae bacterium ACK-K080	4917	Low	0.139	-
Nitrospinaceae bacterium KS4-K080	4768	Low	0.139	41.2866
Candidatus Dadabacteria bacterium A-K082	13582	Low	0.096	45.0369
Candidatus Saccharibacteria bacterium KS1-K082	23171	Medium	0.06	66.1115
Gammaproteobacteria bacterium CS1-K082	4459	Low	0.044	17.6136
Phycisphaerae bacterium KS3-K082	21521	Low	0.13	23.4141
Calditrichae bacterium CS3-K084	4202	Low	0.094	40.0821
Phycisphaerae bacterium A-K084	17867	Low	0.078	35.7436
Candidate division KSB1 bacterium CS3-K085	21073	Medium	0.076	6.01666
Candidate division Zixibacteria bacterium A-K086	13659	Medium	0.072	18.1494
Candidate division Zixibacteria bacterium KS1-K086	6786	Low	0.038	29.6143
Candidate division KSB1 bacterium A-K087	20570	Medium	0.064	30.4874
Candidate division Zixibacteria bacterium CS3-K087	6980	Low	0.066	38.483
Candidate division KSB1 bacterium ACK-K089	20087	Low	0.139	-
Candidate division KSB1 bacterium KS4-K089	20570	Medium	0.087	6.65391
Calditrichae bacterium A-K090	3341	Low	0.053	39.0175
Candidate division KSB1 bacterium KS2-K090	19584	Low	0.052	26.0039
Aliifodinibius sp. CS3-K091	3238	Low	0.042	21.7393
Phycisphaerae bacterium CS2-K091	21133	Low	0.106	51.0668
Candidate division KSB1 bacterium CS2-K093	19294	Low	0.09	13.4142
Aliifodinibius sp. ACK-K096	3032	Low	0.072	-
Aliifodinibius sp. KS4-K096	3032	Low	0.072	21.8079
Calditrichae bacterium CS2-K097	3919	Low	0.078	47.6427
Candidate division Zixibacteria bacterium KS2-K099	9381	Low	0.03	31.1104
Candidate division Zixibacteria bacterium KS3-K099	9947	Medium	0.052	17.5557

## Sheet: 1b
Supplementary Table 1b. Percentage of reads attributed to each archaeal MAGs
Bin taxonomy (NCBI)	N50	Quality	Percent recruitment of reads	SNPs/kbp
GOC
Nitrosopumilaceae archaeon CS3-C003	58313	High	5.019	79.5446
Candidatus Aenigmarchaeota archaeon CS4-C008	30707	Medium	5.018	41.693
Candidatus Aenigmarchaeota archaeon CS1-C013	33031	Medium	5.253	63.5389
Nitrosopumilaceae archaeon ACK-C021	59249	High	1.445	-
Nitrosopumilaceae archaeon KS4-C021	59249	High	1.445	55.1741
Nitrososphaeria archaeon CS2-C027	69356	Medium	1.669	45.9069
Nitrososphaeria archaeon CS4-C033	19062	Medium	1.831	29.461
Candidatus Aenigmarchaeota archaeon CS1-C060	5215	Medium	0.883	19.6923
Nitrososphaeria archaeon CS1-C073	15271	Medium	0.721	14.7029
Candidatus Aenigmarchaeota archaeon CS4-C083	48980	Medium	0.65	8.2739
Nitrososphaeria archaeon KS2-C121	8900	Medium	0.063	30.8348
Candidatus Aenigmarchaeota archaeon CS2-C132	35980	Medium	0.047	19.1368
Candidatus Aenigmarchaeota archaeon A-C150	43266	Medium	0.008	9.67199
Candidatus Aenigmarchaeota archaeon CS3-C152	53107	Medium	0.009	3.45209
Candidatus Bathyarchaeota archaeon CS4-C051	2745	Medium	1.31	20.3805
GOK
Candidatus Bathyarchaeota archaeon CS4-K002	4142	Low	17.095	127.488
Candidatus Bathyarchaeota archaeon KS3-K004	10151	Low	4.58	73.9396
Nitrosopumilaceae archaeon KS3-K007	39237	Low	3.627	47.7829
Candidatus Bathyarchaeota archaeon CS1-K009	5893	Low	1.186	66.0825
Candidatus Bathyarchaeota archaeon KS3-K019	5601	Low	1.878	23.4998
Thermoplasmata archaeon KS2-K019	2915	Medium	1.151	12.977
Candidatus Korarchaeota archaeon KS3-K024	9796	Low	1.641	17.9883
Candidatus Bathyarchaeota archaeon CS3-K036	3553	Medium	0.87	42.7344
Thermoplasmata archaeon CS1-K061	3055	Low	0.08	41.8774
Thermoplasmata archaeon CS4-K063	3062	Low	0.102	47.5012
Nitrosopumilaceae archaeon CS3-K071	9479	Low	0.174	18.8593
Thermoplasmata archaeon CS2-K079	2987	Low	0.161	36.7295
Thermoplasmata archaeon KS1-K079	3007	Low	0.069	28.539
Thermoplasmata archaeon A-K083	2956	Low	0.092	41.006
Nitrosopumilaceae archaeon CS2-K084	22312	Low	0.138	34.9599
Thermoplasmata archaeon ACK-K091	3078	Low	0.081	-
Thermoplasmata archaeon KS4-K091	3078	Low	0.081	9.91773
Candidatus Bathyarchaeota archaeon CS3-K092	4993	Low	0.036	56.0224
Candidatus Bathyarchaeota archaeon CS2-K094	4623	Low	0.087	48.2673
Thermoplasmata archaeon KS3-K094	3001	Low	0.08	13.4991
Candidatus Bathyarchaeota archaeon A-K098	5039	Low	0.022	37.8634
Nitrosopumilaceae archaeon ACK-K098	8280	Low	0.043	-
Nitrosopumilaceae archaeon KS4-K098	8280	Low	0.043	36.2338
Candidatus Korarchaeota archaeon A-K099	13147	Low	0.011	18.9879
